# Supplementary material for: Laboratory animal ethics education improves medical students' awareness of laboratory animal ethics
Source: BMC Med Educ. 2024 Jul 1;24:709. doi: 10.1186/s12909-024-05703-9 (PMC11218205; doi:10.1186/s12909-024-05703-9)
Supplement: Supplementary file 1 — Supplementary Material 1. [file 12909_2024_5703_MOESM1_ESM.zip]

Archive with 24 entries (23 files):
- Age results.spv
- Ethical approvals from Zhongnan Hospital of Wuhan University[2022144K].pdf
- figure 1.pptx
- Post-education data aggregation.xls
- Pre-education data collection.xls
- Questionnaire result.docx
- Questionnaire survey data.pdf
- Reliability and validity data.spv
- Sex results.spv
- Summary of post-test scores.xlsx
- Summary of pre-test scores.xls
- Test scores before and after testing.spv
- The revised table.xlsx
- The revised table/
- The revised table/filelist.xml
- The revised table/js.js
- The revised table/Knowledge and Opinions of Third Year Veterinary Students Relevant to Animal Welfare Before and After Implementation of a Core Welfare Course.pdf
- The revised table/Knowledge, Attitudes, and Practices on Ethics in Biomedical Animal Research in Mexico.pdf
- The revised table/Knowledge, Attitudes, and Practices on Ethics in Biomedical Animal Research in Mexico_1_9_translate_20240527164450.pdf
- The revised table/sheet001.htm
- The revised table/sheet002.htm
- The revised table/sheet003.htm
- The revised table/stylesheet.css
- The revised table/tabstrip.htm
