# Supplementary material for: Laboratory animal ethics education improves medical students' awareness of laboratory animal ethics
Source: BMC Med Educ. 2024 Jul 1;24:709. doi: 10.1186/s12909-024-05703-9 (PMC11218205; doi:10.1186/s12909-024-05703-9)
Supplement: Supplementary file 1 — Supplementary Material 1. [file 12909_2024_5703_MOESM1_ESM.zip › Post-education data aggregation.xls]

## Sheet: data
1.您认为在医学实验教学中，是否有必要反对随意扩大手术范围、粗暴手术操作等造成实验动物不必要损伤或痛苦?	2.在医学实验教学结束实验动物需处死时，您认为是否有需要实行安乐死?	3.您觉得学校是否有必要向实验动物开展默哀、设立纪念碑等活动?	4.您是否了解保护实验动物的相关法规?	5.您是否了解实验动物的福利问题?	6.您是否了解3R 原则（Reduction减少 Replacement代替 Refinement优化）?	7.在医学实验教学中，您认为实验动物有必要被人道对待吗?	8.您是否认为加强实验动物伦理教育有利于良好医德的培养?	9.您觉得学校是否有必要开设实验动物伦理相关课程?	10.您是否支持在医学教育中使用虚拟仿真实验等现代医学教育技术替代动物实验?								性别	年龄
1	1	3	3	3	2	2	2	2	2								女	21
1	1	1	1	1	1	1	1	1	1								男	21
1	2	1	3	2	2	1	1	2	2								女	21
1	1	1	1	1	1	1	1	1	1								女	20
1	1	1	2	2	2	1	1	2	1								女	20
2	2	2	3	3	3	2	2	2	2			男	71				男	20
1	1	1	3	2	3	1	1	1	1			女	97				女	20
2	2	2	3	2	1	1	1	1	2								男	23
2	2	2	3	3	3	2	2	2	2								女	21
1	2	2	2	3	4	1	1	1	2								女	20
1	1	1	2	2	2	2	1	2	3								女	20
1	2	2	3	3	3	2	2	2	2								男	21
2	1	2	3	3	2	2	1	4	4								男	22
4	2	2	3	3	3	2	2	3	3								女	21
1	1	2	3	3	3	1	1	1	1								男	21
1	1	1	3	3	3	1	1	1	2								男	21
1	1	1	2	3	3	1	1	1	1								女	21
1	1	1	3	3	2	1	1	2	4								女	21
1	1	1	2	2	2	1	1	1	4								男	23
2	3	2	3	3	2	2	2	3	3								男	21
1	2	2	3	3	2	2	1	2	3								男	21
1	1	2	2	2	1	1	1	2	2								男	21
2	2	3	2	2	2	2	2	4	4								女	21
1	1	1	2	2	1	1	1	2	1								女	21
1	1	1	2	2	2	1	1	1	1								女	20
2	2	2	3	3	2	2	2	4	3								女	20
1	1	1	1	1	1	1	1	3	1								男	20
2	2	2	3	3	2	2	2	4	3								女	22
1	1	1	2	2	3	1	1	1	1								女	21
1	1	1	3	3	4	1	1	1	1								男	21
2	2	2	4	3	2	2	2	3	3								男	21
1	1	1	1	3	2	2	2	2	2								女	21
2	2	2	3	3	2	2	2	2	4								女	20
1	1	1	3	3	3	1	1	1	1								男	20
1	1	1	3	3	2	1	1	2	2								男	21
1	1	1	3	3	2	1	1	2	2								女	20
1	1	1	2	2	1	1	1	1	1								女	21
1	1	1	3	3	3	2	2	2	2								女	21
2	2	2	3	3	3	2	2	2	3								男	20
1	1	1	1	2	1	1	1	1	1								女	20
1	1	1	1	1	1	1	1	1	1								女	20
4	1	1	3	3	2	1	1	3	3								女	22
1	1	1	3	3	3	1	1	2	1								女	20
1	1	1	3	3	3	1	1	2	3								男	21
1	1	1	3	3	3	1	1	2	1								男	21
1	2	1	3	3	2	1	1	2	1								女	21
1	1	1	2	2	3	1	1	1	1								女	20
2	2	2	2	2	2	2	2	2	2								男	20
1	1	1	2	2	2	1	1	1	1								男	21
1	1	1	1	1	1	1	1	1	2								女	20
1	2	1	3	3	2	1	1	3	2								女	21
1	1	1	2	2	1	1	1	2	2								男	21
1	1	1	3	3	3	1	1	2	1								女	21
1	2	2	2	2	2	1	1	2	2								男	20
1	1	1	2	3	2	1	1	1	1								女	20
4	1	1	2	2	1	1	1	1	1								男	20
1	1	1	2	2	2	1	1	1	1								男	22
1	2	2	2	3	3	2	2	2	3								女	20
1	2	1	2	3	3	1	1	2	2								女	21
1	1	1	2	2	2	1	1	2	2								男	21
1	2	2	2	3	2	2	2	2	2								女	21
2	2	3	3	3	4	3	2	3	2								女	20
1	1	1	1	1	2	1	1	1	1								男	20
1	1	2	2	1	2	1	1	1	2								女	21
1	2	1	3	3	2	1	1	2	3								女	20
1	1	1	3	3	2	2	2	2	2								男	19
1	1	1	2	3	3	1	1	2	2								女	21
2	2	2	2	2	2	2	2	2	2								男	20
1	2	2	2	2	1	2	2	2	2								女	21
1	1	2	2	2	2	1	1	1	2								男	20
2	2	2	3	3	2	2	2	2	3								男	21
2	4	1	2	2	4	1	1	1	2								女	21
1	1	1	2	2	1	1	1	1	1								女	19
1	2	2	2	2	2	2	2	3	4								男	21
1	1	1	2	2	2	1	1	2	4								女	21
1	1	1	1	1	1	1	1	1	1								女	21
1	2	2	3	3	3	1	1	2	4								男	21
1	1	2	2	2	2	1	1	3	1								女	21
1	1	1	2	3	2	1	1	1	2								女	21
1	1	1	1	1	1	1	1	1	2								男	21
1	1	2	2	3	4	1	1	2	4								女	21
1	1	1	3	3	2	1	1	2	2								男	24
1	1	2	2	2	1	1	2	1	2								女	21
1	1	1	1	2	2	1	1	1	1								男	20
3	2	3	3	3	3	1	2	4	4								男	22
1	1	3	2	2	2	2	1	1	1								女	20
2	1	2	2	2	4	1	2	3	4								女	22
1	1	1	1	1	3	1	1	1	1								女	21
1	1	1	2	2	2	1	1	1	1								女	21
1	1	1	2	2	2	1	1	2	2								女	20
2	1	2	2	2	2	1	2	3	3								女	20
1	1	1	3	3	1	2	2	1	3								男	20
1	3	3	4	4	4	2	2	4	4								男	20
1	1	1	3	2	2	1	1	1	2								女	21
1	1	1	2	1	1	1	1	1	1								女	22
1	1	2	2	2	3	1	1	2	4								男	21
2	2	2	3	3	2	2	2	2	2								女	26
1	2	2	3	3	3	2	2	2	2								男	20
1	1	1	3	3	3	1	1	1	1								女	20
1	1	1	2	2	2	2	1	2	1								男	20
1	1	1	2	2	1	1	1	1	1								男	21
1	1	2	2	3	3	2	2	2	2								女	22
1	1	1	3	3	2	1	1	3	2								男	21
1	1	1	2	2	2	1	1	1	1								女	21
2	2	2	2	3	2	2	2	2	3								女	20
2	2	2	3	4	4	2	2	2	2								女	20
1	1	1	3	3	3	1	1	1	2								男	20
1	1	1	2	1	2	1	1	1	4								男	20
1	2	3	3	4	4	1	1	4	4								女	20
2	1	2	2	3	3	1	1	2	1								女	21
1	2	1	2	2	1	2	2	2	1								女	20
1	1	2	3	3	4	1	1	2	3								女	21
1	1	1	1	1	1	1	1	1	3								女	21
1	1	2	2	2	2	1	1	2	2								男	21
1	1	1	2	2	1	1	1	2	1								女	20
4	1	2	3	3	2	2	2	2	3								女	20
1	1	1	2	2	2	2	2	2	1								女	21
1	1	1	2	2	2	1	1	1	1								男	20
1	1	2	3	3	3	2	2	3	1								女	21
2	2	2	2	3	3	2	2	2	2								男	21
1	1	2	3	4	4	1	1	2	2								女	21
1	1	1	1	1	1	1	1	1	1								男	21
2	2	2	2	2	2	1	1	4	4								女	21
1	2	2	2	3	3	2	2	3	4								女	22
2	2	2	2	2	2	1	1	1	2								女	21
1	1	3	2	3	4	1	3	4	4								女	20
1	1	1	3	3	4	1	1	3	4								男	20
1	1	1	2	2	3	1	1	3	3								男	20
1	3	3	3	3	3	1	2	4	4								女	20
4	4	4	2	1	1	1	2	4	1								男	20
2	2	2	2	2	2	2	2	2	2								男	20
2	2	2	3	3	4	2	2	2	2								男	21
1	1	1	2	3	2	1	1	2	2								女	20
4	2	3	3	3	3	2	2	2	3								女	21
1	2	2	3	3	3	1	1	1	1								男	21
1	1	1	2	2	3	1	1	1	1								女	20
1	2	2	2	2	3	1	1	1	3								男	20
1	3	3	3	4	3	2	2	3	4								男	20
4	4	3	1	1	3	3	2	3	4								男	21
1	2	1	3	3	3	1	1	2	2								女	20
2	2	2	3	3	3	2	2	2	2								女	21
1	1	1	1	1	2	1	2	2	2								女	20
2	2	1	2	2	3	1	1	3	4								女	21
2	2	2	3	3	3	2	2	3	2								女	21
1	1	1	2	2	2	1	1	2	1								男	21
1	2	2	3	3	3	1	1	1	3								女	21
1	3	1	3	2	4	1	1	3	4								男	21
1	1	1	2	2	2	1	1	1	2								女	26
1	1	2	2	2	2	1	1	2	2								男	20
2	2	2	2	2	2	1	2	2	2								女	20
2	2	2	2	2	2	2	2	2	2								男	20
1	1	1	2	2	2	1	1	1	1								女	20
1	1	1	3	3	3	1	1	1	1								男	20
2	2	4	2	3	3	2	2	2	2								女	21
1	1	2	3	3	4	2	2	4	3								女	20
2	1	2	2	2	2	1	1	3	3								女	21
1	2	1	2	2	2	2	1	1	1								女	21
1	1	1	3	3	4	1	1	1	1								男	20
1	1	2	3	3	4	2	2	2	2								男	20
4	2	1	2	2	3	1	1	2	2								女	20
1	1	2	3	3	2	1	1	3	3								男	21
4	1	2	3	3	2	1	1	1	4								男	20
2	2	2	3	2	2	2	2	2	2								男	21
1	1	1	2	2	3	1	1	1	1								女	21
1	2	2	3	3	2	1	1	1	2								女	21
1	1	1	3	3	3	2	2	2	2								男	20
1	1	1	1	1	3	2	1	1	1								女	20
1	1	1	2	2	2	1	1	1	1								男	21

## Sheet: tags
标题	数字	标签
2.您的性别是?	1.0	男
	2.0	女
3.您认为在医学实验教学中，是否有必要反对随意扩大手术范围、粗暴手术操作等造成实验动物不必要损伤或痛苦?	1.0	非常有必要
	2.0	有必要
	3.0	可有可无
	4.0	没有必要
4.在医学实验教学结束实验动物需处死时，您认为是否有需要实行安乐死?	1.0	非常有必要
	2.0	有必要
	3.0	可有可无
	4.0	没有必要
5.您觉得学校是否有必要向实验动物开展默哀、设立纪念碑等活动?	1.0	非常有必要
	2.0	有必要
	3.0	可有可无
	4.0	没有必要
6.您是否了解保护实验动物的相关法规?	1.0	十分了解
	2.0	比较了解
	3.0	听过但不了解
	4.0	完全不了解
7.您是否了解实验动物的福利问题?	1.0	十分了解
	2.0	比较了解
	3.0	听过但不了解
	4.0	完全不了解
8.您是否了解3R 原则（Reduction减少 Replacement代替 Refinement优化）?	1.0	十分了解
	2.0	比较了解
	3.0	听过但不了解
	4.0	完全不了解
9.在医学实验教学中，您认为实验动物有必要被人道对待吗?	1.0	非常有必要
	2.0	有必要
	3.0	可有可无
	4.0	没有必要
10.您是否认为加强实验动物伦理教育有利于良好医德的培养?	1.0	非常有必要
	2.0	有必要
	3.0	可有可无
	4.0	没有必要
11.您觉得学校是否有必要开设实验动物伦理相关课程?	1.0	非常有必要
	2.0	有必要
	3.0	可有可无
	4.0	没有必要
12.您是否支持在医学教育中使用虚拟仿真实验等现代医学教育技术替代动物实验?	1.0	非常有必要
	2.0	有必要
	3.0	可有可无
	4.0	没有必要
