# Supplementary material for: Laboratory animal ethics education improves medical students' awareness of laboratory animal ethics
Source: BMC Med Educ. 2024 Jul 1;24:709. doi: 10.1186/s12909-024-05703-9 (PMC11218205; doi:10.1186/s12909-024-05703-9)
Supplement: Supplementary file 1 — Supplementary Material 1. [file 12909_2024_5703_MOESM1_ESM.zip › Summary of post-test scores.xlsx]

## Sheet: Sheet1
	分数
	100
	100
	100
	90
	100
	100
	100
	100
	20
	100
	80
	90
	100
	80
	90
	100
	100
	100
	100
	100
	100
	100
	100
	90
	100
	100
	90
	90
	100
	90
	100
	100
	100
	100
	90
	100
	100
	100
	100
	100
	90
	90
	100
	90
	80
	100
	100
	100
	70
	90
	100
	100
	90
	100
	90
	100
	100
	100
	80
	100
	90
	100
	90
	100
	90
	100
	90
	100
	100
	90
	90
	40
	90
	100
	100
	90
	80
	100
	80
	100
	100
	80
	90
	70
	100
	90
	100
	90
	90
	70
	80
	80
	90
	100
	100
	90
	100
	90
	100
	100
	100
	90
	100
	100
	90
	70
	100
	100
	90
	90
	90
	60
	100
	90
	100
	100
	100
	100
	100
	100
	100
	100
	100
	90
	90
	100
	90
	100
	100
	60
	90
	90
	100
	70
	100
	100
	90
	100
	删除了一个，后续再看，20230818
