# Supplementary material for: Laboratory animal ethics education improves medical students' awareness of laboratory animal ethics
Source: BMC Med Educ. 2024 Jul 1;24:709. doi: 10.1186/s12909-024-05703-9 (PMC11218205; doi:10.1186/s12909-024-05703-9)
Supplement: Supplementary file 1 — Supplementary Material 1. [file 12909_2024_5703_MOESM1_ESM.zip › The revised table/filelist.xml]

<xml xmlns:o="urn:schemas-microsoft-com:office:office">
 <o:MainFile href="../新表格-修稿.xlsx"/>
 <o:File href="stylesheet.css"/>
 <o:File href="sheet003.htm"/>
 <o:File href="filelist.xml"/>
 <o:File href="tabstrip.htm"/>
 <o:File href="js.js"/>
 <o:File href="sheet001.htm"/>
 <o:File href="sheet002.htm"/>
</xml>
